# Supplementary material for: Sensory Lexicon and Major Volatiles of Rakı Using Descriptive Analysis and GC-FID/MS
Source: Foods. 2021 Jun 28;10(7):1494. doi: 10.3390/foods10071494 (PMC8306921; doi:10.3390/foods10071494)
Supplement: Supplementary file 1 [file foods-10-01494-s001.zip]

Archive with 1 entries (1 files):
- foods-1250074-supplementary.pdf
